# Supplementary material for: A Comprehensive Computer Aided Vaccine Design Approach to Propose a Multi-Epitopes Subunit Vaccine against Genus Klebsiella Using Pan-Genomics, Reverse Vaccinology, and Biophysical Techniques
Source: Vaccines (Basel). 2021 Sep 27;9(10):1087. doi: 10.3390/vaccines9101087 (PMC8540426; doi:10.3390/vaccines9101087)
Supplement: Supplementary file 1 [file vaccines-09-01087-s001.zip]

Archive with 5 entries (5 files):
- S-Table S1.pdf
- S-Table S2.pdf
- S-Table S3.pdf
- S-Table S4.pdf
- S-Table S5.pdf
